# Supplementary material for: A Proteomic Discovery Study of Cerebrospinal Fluid After Aneurysmal Subarachnoid Hemorrhage
Source: Stroke. 2025 Aug 12;56(11):3235–44. doi: 10.1161/STROKEAHA.125.051215 (PMC12551419; doi:10.1161/STROKEAHA.125.051215)
Supplement: Supplementary file 2 [file str-56-3235-s002.xlsx]

## Sheet: Supplementary table 1
Supplementary table 1. Differential pathway activity between good and poor outcome cohorts identified using three methodological approaches. Green text signifies pathways found by all three approaches, orange text signifies pathways found by two approaches, and black text signifies pathways found by one approach.
STRING pathways	GSEA pathways	TopMD pathways
PI3K-Akt signalling pathway	PI3K-Akt signalling pathway	PI3K-Akt signaling pathway WP4172
Glycolysis/gluconeogenesis	Glycolysis/gluconeogenesis	Glycolysis and Gluconeogenesis WP534
Biosynthesis of amino acids	Biosynthesis of amino acids	Complement and Coagulation Cascades WP558
Estrogen signalling pathway	Estrogen signalling pathway	VEGFA-VEGFR2 Signaling Pathway WP3888
HIF-1 signalling pathway	HIF-1 signalling pathway	Regulation of Actin Cytoskeleton WP51
Fluid shear stress and atherosclerosis	Fluid shear stress and atherosclerosis	Focal Adhesion WP306
Complement and coagulation cascades	Viral carcinogenesis	Integrin-mediated Cell Adhesion WP185
Pertussis	Lysosome	Primary focal segmental glomerulosclerosis (FSGS) WP2572
Carbon metabiolism	Lipid and atherosclerosis	Association Between Physico-Chemical Features and Toxicity Associated Pathways WP3680
Phagosome		G13 Signaling Pathway WP524
		Melanoma WP4685
		MFAP5 effect on permeability and motility of endothelial cells via cytoskeleton rearrangement WP4560
		Acute viral myocarditis WP4298
		Arrhythmogenic Right Ventricular Cardiomyopathy WP2118
		Small cell lung cancer WP4658
		Alpha 6 Beta 4 signaling pathway WP244
		Focal Adhesion-PI3K-Akt-mTOR-signaling pathway WP3932
		Fragile X Syndrome WP4549
		Hepatitis B infection WP4666
		Integrated breast cancer pathway WP1984
		Alzheimer's disease WP2059
		Statin inhibition of cholesterol production WP430
		Apoptosis-related network due to altered Notch3 in ovarian cancer WP2864
		Cytoplasmic Ribosomal Proteins WP477
		Parkinson's disease pathway WP2371
		Brain-derived neurotrophic factor (BDNF) signaling pathway WP2380
		Ciliary landscape WP4352
		Parkin-Ubiquitin Proteasomal System pathway WP2359
		Proteasome Degradation WP183
		Mevalonate pathway WP3963
		3q29 copy number variation syndrome WP4906
		Airway smooth muscle cell contraction WP4962
		Alanine and aspartate metabolism WP106
		Amino Acid metabolism WP3925
		AMP-activated protein kinase (AMPK) signaling WP1403
		Biomarkers for urea cycle disorders WP4583
		Calcium Regulation in the Cardiac Cell WP536
		CAMKK2 Pathway WP4874
		Cardiac Hypertrophic Response WP2795
		Cholesterol Biosynthesis Pathway WP197
		Cholesterol metabolism (includes both Bloch and Kandutsch-Russell pathways) WP4718
		Circadian rhythm related genes WP3594
		Common Pathways Underlying Drug Addiction WP2636
		DNA Repair Pathways Full Network WP4946
		Electron Transport Chain (OXPHOS system in mitochondria) WP111
		Endochondral Ossification with Skeletal Dysplasias WP4808
		Endochondral Ossification WP474
		Endothelin Pathways WP2197
		Fatty acid transporters WP5061
		G Protein Signaling Pathways WP35
		Glycogen Synthesis and Degradation WP500
		Hepatitis C and Hepatocellular Carcinoma WP3646
		IL-18 signaling pathway WP4754
		Intraflagellar transport proteins binding to dynein WP4532
		MECP2 and Associated Rett Syndrome WP3584
		Melatonin metabolism and effects WP3298
		Mevalonate arm of cholesterol biosynthesis pathway WP4190
		MicroRNAs in cardiomyocyte hypertrophy WP1544
		mRNA Processing WP411
		Myometrial relaxation and contraction pathways WP289
		NO/cGMP/PKG mediated Neuroprotection WP4008
		Nucleotide Excision Repair WP4753
		Physiological and pathological hypertrophy of the heart WP1528
		PPAR signaling pathway WP3942
		Ras signaling WP4223
		Renin-angiotensin-aldosterone system (RAAS) WP4756
		Sterol regulatory element-binding proteins (SREBP) signaling WP1982
		Sudden Infant Death Syndrome (SIDS) Susceptibility Pathways WP706
		T-Cell antigen Receptor (TCR) pathway during Staphylococcus aureus infection WP3863
		T-Cell Receptor and Co-stimulatory Signaling WP2583
		Translation Factors WP107
		Urea cycle and associated pathways WP4595
		Urea cycle and metabolism of amino groups WP497
		Urea cycle and related diseases WP4571
		Metabolic reprogramming in colon cancer WP4290
		Pentose Phosphate Metabolism WP134
		Cori Cycle WP1946
		NRF2 pathway WP2884
		Nuclear Receptors Meta-Pathway WP2882
		ATM Signaling Network in Development and Disease WP3878
		Computational Model of Aerobic Glycolysis WP4629
		Glutathione metabolism WP100
		Glycolysis in senescence WP5049
		NAD Metabolism in Oncogene-Induced Senescence and Mitochondrial Dysfunction-Associated Senescence WP5046
		Pathways in clear cell renal cell carcinoma WP4018
		Sulfation Biotransformation Reaction WP692
		Vitamin D Receptor Pathway WP2877
		Vitamin D-sensitive calcium signaling in depression WP4698
		Ebola Virus Pathway on Host WP4217
		EGFR Tyrosine Kinase Inhibitor Resistance WP4806
		Transcription co-factors SKI and SKIL protein partners WP4533
		Complement system WP2806
		Allograft Rejection WP2328
		Amyotrophic lateral sclerosis (ALS) WP2447
		Envelope proteins and their potential roles in EDMD physiopathology WP4535
		Mammary gland development pathway - Puberty (Stage 2 of 4) WP2814
		Spinal Cord Injury WP2431
		Striated Muscle Contraction Pathway WP383
		T-cell receptor (TCR) signaling pathway WP69
		TGF-B Signaling in Thyroid Cells for Epithelial-Mesenchymal Transition WP3859
		Apoptosis Modulation and Signaling WP1772
		Apoptosis Modulation by HSP70 WP384
		Apoptosis WP254
		ATM Signaling Pathway WP2516
		DNA damage response WP707
		DNA IR-double strand breaks and cellular response via ATM WP3959
		Host-pathogen interaction of human coronaviruses - apoptosis WP4864
		miRNA regulation of DNA damage response WP1530
		miRNA regulation of p53 pathway in prostate cancer WP3982
		Nanomaterial induced apoptosis WP2507
		Non-small cell lung cancer WP4255
		Nonalcoholic fatty liver disease WP4396
		Photodynamic therapy-induced AP-1 survival signaling. WP3611
		Photodynamic therapy-induced HIF-1 survival signaling WP3614
		Regulation of apoptosis by parathyroid hormone-related protein WP3872
		TNF-alpha signaling pathway WP231
		TP53 network WP1742
		Unfolded protein response WP4925
		Pathogenic Escherichia coli infection WP2272
		ESC Pluripotency Pathways WP3931
		Microglia Pathogen Phagocytosis Pathway WP3937
		Exercise-induced Circadian Regulation WP410
		Photodynamic therapy-induced unfolded protein response WP3613
		Prion disease pathway WP3995
		Endoplasmic reticulum stress response in coronavirus infection WP4861
		Type I collagen synthesis in the context of Osteogenesis imperfecta WP4786
		Aryl Hydrocarbon Receptor Netpath WP2586
		Aryl Hydrocarbon Receptor Pathway WP2873
		Constitutive Androstane Receptor Pathway WP2875
		Corticotropin-releasing hormone signaling pathway WP2355
		Ebstein-Barr virus LMP1 signaling WP262
		EGF/EGFR signaling pathway WP437
		Glucocorticoid Receptor Pathway WP2880
		MAPK Signaling Pathway WP382
		Nucleotide-binding Oligomerization Domain (NOD) pathway WP1433
		Pregnane X receptor pathway WP2876
		RAC1/PAK1/p38/MMP2 Pathway WP3303
		Regulation of Microtubule Cytoskeleton WP2038
		Regulatory circuits of the STAT3 signaling pathway WP4538
		Retinoblastoma gene in cancer WP2446
		Selenium Micronutrient Network WP15
		Vitamin B12 metabolism WP1533
		Folate Metabolism WP176
		Non-genomic actions of 1,25 dihydroxyvitamin D3 WP4341
		SARS-CoV-2 innate immunity evasion and cell-specific immune response WP5039
		Signal transduction through IL1R WP4496
		TNF related weak inducer of apoptosis (TWEAK) Signaling Pathway WP2036
		COVID-19 adverse outcome pathway WP4891
		Fibrin Complement Receptor 3 Signaling Pathway WP4136
		Lung fibrosis WP3624
		miRNAs involvement in the immune response in sepsis WP4329
		ncRNAs involved in STAT3 signaling in hepatocellular carcinoma WP4337
		Netrin-UNC5B signaling pathway WP4747
		Oncostatin M Signaling Pathway WP2374
		Overview of nanoparticle effects WP3287
		p53 transcriptional gene network WP4963
		Pathogenesis of SARS-CoV-2 Mediated by nsp9-nsp10 Complex WP4884
		Photodynamic therapy-induced NF-kB survival signaling WP3617
		Platelet-mediated interactions with vascular and circulating cells WP4462
		Regulation of toll-like receptor signaling pathway WP1449
		Resistin as a regulator of inflammation WP4481
		Role of Altered Glycolysation of MUC1 in Tumour Microenvironment WP4480
		Senescence and Autophagy in Cancer WP615
		Sleep regulation WP3591
		Thymic Stromal LymphoPoietin (TSLP) Signaling Pathway WP2203
		TLR4 Signaling and Tolerance WP3851
		Toll-like Receptor Signaling Pathway WP75
		Transcription factor regulation in adipogenesis WP3599
		Vitamin D in inflammatory diseases WP4482
		Adipogenesis WP236
		Cells and molecules involved in local acute inflammatory response WP4493
		Cytokines and Inflammatory Response WP530
		Cytosolic DNA-sensing pathway WP4655
		Development and heterogeneity of the ILC family WP3893
		Differentiation Pathway WP2848
		Ectoderm Differentiation WP2858
		Extracellular vesicles in the crosstalk of cardiac cells WP4300
		FOXP3 in COVID-19 WP5063
		Galanin receptor pathway WP4970
		Hematopoietic Stem Cell Differentiation WP2849
		IL-1 signaling pathway WP195
		IL-10 Anti-inflammatory Signaling Pathway WP4495
		IL-6 signaling pathway WP364
		IL1 and megakaryocytes in obesity WP2865
		Interactions between immune cells and microRNAs in tumor microenvironment WP4559
		Leptin signaling pathway WP2034
		LTF danger signal response pathway WP4478
		Macrophage markers WP4146
		miRNA targets in ECM and membrane receptors WP2911
		TGF-beta receptor signaling in skeletal dysplasias WP4816
		TGF-beta Receptor Signaling WP560
		TGF-beta Signaling Pathway WP366
		Inflammatory Response Pathway WP453
		Epithelial to mesenchymal transition in colorectal cancer WP4239
		miR-509-3p alteration of YAP1/ECM axis WP3967
		Nanoparticle-mediated activation of receptor signaling WP2643
		RAS and bradykinin pathways in COVID-19 WP4969
		Simplified Interaction Map Between LOXL4 and Oxidative Stress Pathway WP3670
		7q11.23 copy number variation syndrome WP4932
		Hypothesized Pathways in Pathogenesis of Cardiovascular Disease WP3668
		Glycosylation and related congenital defects WP4521
		Purine metabolism and related disorders WP4224
		Purine metabolism WP4792
		Endoderm differentiation WP2853
		Mesodermal commitment pathway WP2857
		Nucleotide metabolism WP404
		NOTCH1 regulation of endothelial cell calcification WP3413
		Degradation pathway of sphingolipids, including diseases WP4153
		7-oxo-C and 7beta-HC pathways WP5064
		Glycosaminoglycan degradation WP4815
		TYROBP causal network in microglia WP3945
		16p11.2 proximal deletion syndrome WP4949
		AGE/RAGE pathway WP2324
		Glial Cell Differentiation WP2276
		Vitamin A and carotenoid metabolism WP716
		Cardiac Progenitor Differentiation WP2406
		ACE Inhibitor Pathway WP554
		Benzene metabolism WP3891
		Complement Activation WP545
		Oxidative Damage WP3941
		Angiopoietin Like Protein 8 Regulatory Pathway WP3915
		Fas ligand pathway and stress induction of heat shock proteins WP314
		Hypertrophy Model WP516
		Insulin Signaling WP481
		Mechanoregulation and pathology of YAP/TAZ via Hippo and non-Hippo mechanisms WP4534
		The Overlap Between Signal Transduction Pathways that Contribute to a Range of LMNA Laminopathies WP4879
		Thermogenesis WP4321
		Cell cycle WP179
		IL-3 signaling pathway WP286
		Prolactin Signaling Pathway WP2037
		Disruption of postsynaptic signaling by CNV WP4875
		Hippo-Yap signaling pathway WP4537
		Overview of leukocyte-intrinsic Hippo pathway functions WP4542
		Gamma-glutamyl cycle for the biosynthesis and degradation of glutathione, including diseases WP4518
		One-carbon metabolism and related pathways WP3940
		Trans-sulfuration and one-carbon metabolism WP2525
		Cysteine and methionine catabolism WP4504
		Ferroptosis WP4313
		Metapathway biotransformation Phase I and II WP702
		Neural Crest Differentiation WP2064
		Pathways Regulating Hippo Signaling WP4540
		Hair Follicle Development: Organogenesis - Part 2 of 3 WP2839
		Hippo-Merlin Signaling Dysregulation WP4541
		miRNA regulation of prostate cancer signaling pathways WP3981
		Osteoblast differentiation WP4787
		PDGF Pathway WP2526
		Splicing factor NOVA regulated synaptic proteins WP4148
		Thyroid hormones production and their peripheral downstream signaling effects WP4746
		22q11.2 copy number variation syndrome WP4657
		Breast cancer pathway WP4262
		Endometrial cancer WP4155
		Glioblastoma signaling pathways WP2261
		Head and Neck Squamous Cell Carcinoma WP4674
		Kallmann's Syndrome WP5074
		Composition of Lipid Particles WP3601
		Metabolic pathway of LDL, HDL and TG, including diseases WP4522
		PPAR-alpha pathway WP2878
		Male infertility WP4673
		Phase I biotransformations, non P450 WP136
		Matrix Metalloproteinases WP129
		Neural Crest Cell Migration during Development WP4564
		Neural Crest Cell Migration in Cancer WP4565
		Angiogenesis WP1539
		Bladder cancer WP2828
		Cell migration and invasion through p75NTR WP4561
		Copper homeostasis WP3286
		Oxidative Stress WP408
		Androgen receptor signaling pathway WP138
		DNA damage response (only ATM dependent) WP710
		Dopamine metabolism WP2436
		Synaptic Vesicle Pathway WP2267
		Tryptophan metabolism WP465
		Nanomaterial-induced inflammasome activation WP3890
		Nephrotic syndrome WP4758
		Thyroid stimulating hormone (TSH) signaling pathway WP2032
		EV release from cardiac cells and their functional effects WP3297
		Chemokine signaling pathway WP3929
		Dopaminergic Neurogenesis WP2855
		Ethanol effects on histone modifications WP3996
		Fatty Acid Omega Oxidation WP206
		FGF23 signaling in hypophosphatemic rickets and related disorders WP4790
		Folate-Alcohol and Cancer Pathway Hypotheses WP1589
		Gastrin signaling pathway WP4659
		Genes controlling nephrogenesis WP4823
		Neovascularisation processes WP4331
		Novel intracellular components of RIG-I-like receptor (RLR) pathway WP3865
		Osteoclast Signaling WP12
		Osteopontin Signaling WP1434
		The influence of laminopathies on Wnt signaling WP4844
		Wnt signaling pathway and pluripotency WP399
		Proteoglycan biosynthesis WP4784
		Interleukin-11 Signaling Pathway WP2332
		Blood Clotting Cascade WP272
		COVID-19, thrombosis and anticoagulation WP4927
		Target Of Rapamycin (TOR) Signaling WP1471
		Biomarkers for pyrimidine metabolism disorders WP4584
		Methionine De Novo and Salvage Pathway WP3580
		Photodynamic therapy-induced NFE2L2 (NRF2) survival signaling WP3612
		Arachidonate Epoxygenase / Epoxide Hydrolase WP678
		PI3K/AKT/mTOR - VitD3 signaling WP4141
		Hereditary leiomyomatosis and renal cell carcinoma pathway WP4206
		HIF1A and PPARG regulation of glycolysis WP2456
		One-carbon metabolism WP241
